# Supplementary material for: EGFR Mutation and TKI Treatment Promote Secretion of Small Extracellular Vesicle PD-L1 and Contribute to Immunosuppression in NSCLC
Source: Biomolecules. 2024 Jul 9;14(7):820. doi: 10.3390/biom14070820 (PMC11274907; doi:10.3390/biom14070820)
Supplement: Supplementary file 1 [file biomolecules-14-00820-s001.zip]

Archive with 2 entries (2 files):
- biomolecules-3027689-original-images.zip
- biomolecules-3027689-supplementary.pdf
